# Supplementary material for: Immunoproteomics and Surfaceomics of the Adult Tapeworm Hymenolepis diminuta
Source: Front Immunol. 2018 Nov 12;9:2487. doi: 10.3389/fimmu.2018.02487 (PMC6240649; doi:10.3389/fimmu.2018.02487)
Supplement: Supplementary File 2 — Hymenolepis diminuta adult stage proteins identified from immunoreactive spots selected for LC-MS/MS analysis. [file Table_2.XLSX]

## Sheet: Arkusz1
Supplementary File 2. Hymenolepis diminuta adult stage proteins identified from immunoreactive spots selected for LC-MS/MS anaysis.
Spot number	Score	Mass	Matches	Sequences	emPAI	Description
1	8749	99179	194	52	10.79	paramyosin [Hm]
	330	274858	6	6	0.07	filamin [Hm]
	327	224303	6	6	0.09	myosin heavy chain [Hm]
	250	97866	7	6	0.26	major vault protein [Hm]
	241	42176	7	7	0.7	Actin, cytoplasmic 2 [Eg]
	151	97910	5	5	0.18	glycogen phosphorylase [Hm]
2	1230	70972	31	19	2.1	heat shock protein 70 [Hm]
	919	71324	23	16	1.46	Heat shock cognate protein [Eg]
	822	78208	18	15	1.01	Stress-70 protein [Eg]
	924	224303	20	20	0.33	myosin heavy chain [Hm]
	486	128305	10	10	0.29	vacuolar H+ ATPase v1 sector subunit A [Hm]
	395	69149	7	7	0.38	V-type proton ATPase catalytic subunit A isoform 2 [Eg]
	411	274858	7	7	0.09	filamin [Hm]
	281	113235	7	7	0.22	expressed protein [Hm]
	227	66837	7	7	0.4	lamin [Hm]
3	657	71838	12	9	0.71	Succinate dehydrogenase [Eg]
	567	99179	11	5	0.3	paramyosin [Hm]
	323	49810	10	10	0.9	lamin [Hm]
	183	127353	2	2	0.05	phosphoglucomutase [Hm]
4	242	99179	4	3	0.14	paramyosin [Hm]
	140	17916	4	4	1	enolase [Hd]
	137	68433	4	4	0.21	transketolase [Hm]
5	264	71158	7	6	0.37	phosphoenolpyruvate carboxykinase [Hm]
	115	68433	4	4	0.21	transketolase [Hm]
6	695	71158	12	9	0.64	phosphoenolpyruvate carboxykinase [Hm]
	250	58437	6	5	0.39	glutamate dehydrogenase [Hm]
	151	99179	2	2	0.07	paramyosin [Hm]
	146	62118	5	5	0.29	pyruvate kinase [Em]
	145	37321	5	5	0.53	cytosolic malate dehydrogenase [Hm]
7	512	71158	10	6	0.43	phosphoenolpyruvate carboxykinase [Hm]
	140	58437	4	3	0.25	glutamate dehydrogenase [Hm]
8	574	71158	15	9	0.72	phosphoenolpyruvate carboxykinase [Hm]
9	709	71158	14	10	0.8	phosphoenolpyruvate carboxykinase [Hm]
	302	75507	6	5	0.29	pseudouridine metabolizing bifunctional protein [Hm]
	182	114130	7	7	0.22	pyruvate kinase[Hm]
	179	36804	4	4	0.41	glyceraldehyde 3 phosphate dehydrogenase [Hm]
10	89	272698	4	4	0.05	spectrin beta chain [Hm]
11	994	60984	17	13	1.09	heat shock protein 60 [Em]
	987	64625	19	14	1.21	heat shock protein [Eg]
	393	42176	9	8	0.97	Actin, cytoplasmic 2 [Eg]
	311	274858	10	10	0.13	filamin [Hm]
	288	52831	6	5	0.35	major egg antigen [Hm]
	203	51217	5	5	0.37	alpha-tubulin [Hd]
	181	50838	5	5	0.37	tubulin [Se]
	157	99179	4	4	0.14	paramyosin [Hm]
	154	50258	4	4	0.29	Tubulin beta chain [Eg]
	129	88988	4	4	0.16	calpain A [Hm]
12	277	65618	8	8	0.48	NADP dependent malic enzyme [Hm]
	275	60491	7	7	0.45	T complex protein 1 subunit zeta [Hm]
	258	59688	9	9	0.62	expressed protein [Hm]
	229	114130	8	8	0.25	pyruvate kinase [Hm]
	224	52764	7	7	0.53	alanine aminotransferase 2 [Hm]
	199	58980	5	5	0.31	aspartyl tRNA synthetase, cytoplasmic [Hm]
	185	127353	4	4	0.11	phosphoglucomutase [Hm]
	171	56386	5	4	0.33	neuronal calcium sensor [Hm]
	138	17916	4	4	1	enolase [Hd]
	121	58437	4	4	0.25	glutamate dehydrogenase [Hm]
13	383	60491	7	7	0.45	T complex protein 1 subunit zeta [Hm]
	344	58980	7	7	0.46	aspartyl tRNA synthetase, cytoplasmic [Hm]
	230	12984	5	4	2.22	NADP dependent malic enzyme [Hm]
	211	56176	5	4	0.33	Putative aminopeptidase W07G4.4 [Eg]
	180	56386	6	5	0.41	neuronal calcium sensor [Hm]
	193	114130	6	5	0.15	pyruvate kinase [Hm]
	140	59688	4	4	0.24	expressed protein [Hm]
14	425	114130	12	10	0.36	pyruvate kinase [Hm]
	263	58437	6	5	0.39	glutamate dehydrogenase [Hm]
	222	58251	7	7	0.47	T complex protein 1 subunit delta [Hm]
	188	62454	4	4	0.23	fumarate hydratase class I [Hm]
	151	66075	4	3	0.21	NADP-dependent malic enzyme [Eg]
	145	127353	4	4	0.11	phosphoglucomutase [Hm]
15	612	114130	15	11	0.4	pyruvate kinase [Hm]
	473	58251	10	10	0.73	T complex protein 1 subunit delta [Hm]
	423	62454	9	8	0.59	fumarate hydratase class I [Hm]
	221	33456	5	4	0.61	NADP dependent malic enzyme [Hm]
	218	61549	4	3	0.23	glucose-6-phosphate isomerase [Eg]
	217	58437	5	4	0.32	glutamate dehydrogenase [Hm]
	195	71158	4	4	0.2	phosphoenolpyruvate carboxykinase [Hm]
	181	36804	4	4	0.41	glyceraldehyde 3 phosphate dehydrogenase [Hm]
	141	95061	4	4	0.15	elongation factor 2 [Hm]
16	314	272698	6	6	0.07	spectrin beta chain [Hm]
	299	31588	7	7	1.01	tropomyosin 2 high molecular weight isoform [Mc]
17	852	31588	20	11	2.66	tropomyosin 2 high molecular weight [Mc]
	616	45208	15	8	1.02	tropomyosin [Hm]
18	3470	41700	96	15	3.96	actin, partial [Dd]
	3065	42176	83	14	3.52	Actin, cytoplasmic 2 [Eg]
	251	282888	6	6	0.07	Spectrin alpha actinin [Hm]
	232	46978	4	4	0.31	Annexin A8 [Eg]
	205	39225	5	3	0.28	deoxyhypusine hydroxylase:monooxygenase [Hm]
19	6526	41700	166	18	10.46	actin, partial [Dd]
	5917	42176	150	18	7.91	Actin, cytoplasmic 2 [Eg]
	5508	41442	143	16	6.37	Actin-5, partial [Dd]
	1431	42143	37	9	1.88	Actin-1 [Eg]
	236	47516	5	5	0.4	succinyl coenzyme A ligase (ADP forming) [Hm]
	233	39225	6	4	0.38	deoxyhypusine hydroxylase:monooxygenase [Hm]
	195	44771	4	4	0.33	eukaryotic initiation factor 4A [Hm]
20	1639	41700	47	14	3.59	actin, partial [Dd]
	1572	42176	42	13	2.89	Actin, cytoplasmic 2 [Eg]
	249	47516	7	4	0.31	succinyl coenzyme A ligase (ADP forming) [Hm]
	118	509967	6	1	0.01	Spectrin beta chain [Eg]
21	1432	47223	33	16	3.73	enolase [Hm]
	329	52764	7	7	0.53	alanine aminotransferase 2 [Hm]
	308	58437	9	6	0.39	glutamate dehydrogenase [Hm]
	198	45252	4	4	0.33	dnaJ subfamily A [Hm]
22	1094	47223	34	12	1.58	enolase [Hm]
	363	58437	11	3	0.18	glutamate dehydrogenase [Hm]
	162	34746	4	4	0.44	aldo keto reductase family 1, member B4 [Hm]
	132	52764	4	4	0.27	alanine aminotransferase 2 [Hm]
23	2052	58437	57	7	0.83	glutamate dehydrogenase [Hm]
	454	55360	21	3	0.26	Glutamate dehydrogenase, mitochondrial [Hm]
	400	47223	13	10	1.1	enolase [Hm]
24	2270	58437	65	7	0.73	glutamate dehydrogenase [Hm]
	404	47223	9	8	0.84	enolase [Hm]
25	810	58437	25	7	0.55	glutamate dehydrogenase [Hm]
	358	47223	9	9	0.84	enolase [Hm]
	185	55082	4	4	0.26	inosine 5' monophosphate dehydrogenase 2 [Hm]
	180	49255	4	3	0.3	annexin [Hm]
	132	62118	7	7	0.43	pyruvate kinase [Em]
26	634	36814	13	5	0.83	Calumenin-B [Eg]
	495	37252	18	9	1.78	ef hand family protein [Hm]
	263	50258	5	4	0.29	Tubulin beta chain [Eg]
	233	282724	6	6	0.07	Spectrin alpha chain [Eg]
	167	41700	4	4	0.36	actin, partial [Dd]
27	464	36405	15	7	1.19	aldo keto reductase family 1, member B4 [Hm]
	204	36221	6	3	0.42	Estradiol 17 beta-dehydrogenase [Eg]
	210	37321	6	5	0.67	cytosolic malate dehydrogenase [Hm]
28	941	36405	36	8	1.39	aldo keto reductase family 1, member B4 [Hm]
	182	36804	5	4	0.54	glyceraldehyde 3 phosphate dehydrogenase [Hm]
	294	37321	7	4	0.53	cytosolic malate dehydrogenase [Hm]
	146	36462	4	4	0.42	lactate dehydrogease [Se]
29	2487	36405	101	11	2.39	aldo keto reductase family 1, member B4 [Hm]
	326	36390	7	3	0.55	Glyceraldehyde-3-phosphate dehydrogenase [Eg]
	318	37321	6	4	0.53	cytosolic malate dehydrogenase [Hm]
30	478	36405	15	7	0.84	aldo keto reductase family 1, member B4 [Hm]
	439	37321	10	6	0.98	cytosolic malate dehydrogenase [Hm]
	210	36804	9	5	0.68	glyceraldehyde 3 phosphate dehydrogenase [Hm]
	117	36385	5	4	0.42	lactate dehydrogenase a [Hm]
31	391	36804	9	5	0.83	glyceraldehyde 3 phosphate dehydrogenase [Hm]
	428	37321	11	6	0.81	cytosolic malate dehydrogenase [Hm]
	257	33925	4	4	0.45	capping protein (actin filament) muscle Z line [Hm]
	229	36257	5	5	0.55	malate dehydrogenase [Hm]
	213	34746	6	6	0.73	aldo keto reductase family 1, member B4 [Hm]
	146	32030	4	3	0.48	Heterogeneous nuclear ribonucleoprotein 87F [Eg]
32	1026	36804	28	7	1.17	glyceraldehyde 3 phosphate dehydrogenase [Hm]
	255	39942	6	5	0.61	fructose 1,6 bisphosphate aldolase [Hm]
	250	32030	6	5	0.81	Heterogeneous nuclear ribonucleoprotein 87F [Eg]
	170	36058	4	4	0.42	aldo keto reductase family 1, member B4 [Hm]
33	897	36804	26	8	1.17	glyceraldehyde 3 phosphate dehydrogenase [Hm]
	243	36058	6	6	0.69	aldo keto reductase family 1, member B4 [Hm]
	239	39942	4	4	0.37	fructose 1,6 bisphosphate aldolase [Hm]
	176	32030	4	4	0.48	Heterogeneous nuclear ribonucleoprotein 87F [Eg]
	171	29776	4	4	0.53	elongation factor 1-a [Hd]
34	528	26634	9	7	1.89	subfamily T1A non peptidase ue [Hm]
	385	21432	12	7	2.2	Myosin regulatory light chain [Eg]
35	1346	27863	26	6	1.47	3 oxoacyl acyl carrier protein reductase [Hm]
	923	27872	26	8	2.09	triosephosphate isomerase [Hm]
	248	24354	5	4	0.67	GTP binding nuclear protein Ran [Hm]
	143	34746	4	4	0.44	aldo keto reductase family 1, member B4 [Hm]
36	1712	20437	55	4	1.49	myosin essential light chain [Hm]
Dd – Diphyllobothrium dendriticum; Eg – Echinococcus granulosus; Em – Echinococcus multilocularis; Hd – Hymenolepis diminuta; Hm – Hymenolepis microstoma; Mc – Mesocestoides corti; Se – Spirometra erinaceieuropaei;
